# Supplementary material for: Modulation of PI3K/AKT/mTOR and apoptosis pathway in colon cancer cells by the plant flavonoid fisetin
Source: PeerJ. 2025 Oct 27;13:e20225. doi: 10.7717/peerj.20225 (PMC12574586; doi:10.7717/peerj.20225)
Supplement: Supplemental Information 1 — Values represent the absorbance of each sample measured at 405nm using BioTek ELx800 absorbance microplate reader [file peerj-13-20225-s001.csv]

24h	Concentration	0	15	30	60	90	120	balnk
	Absorbance 1	2.352	2.306	2.313	2.254	2.284	2.276	2.155
	absorbance 2	2.409	2.325	2.344	2.301	2.218	2.294
	absorbance - blank	0.197	0.151	0.158	0.099	0.129	0.121
	absorbance - blank	0.254	0.17	0.189	0.146	0.063	0.139
	cell viability 1	100	76.64974619	80.20304569	50.25380711	65.4822335	61.4213198
	cell viability 2	100	66.92913386	74.40944882	57.48031496	24.80314961	54.72440945
12H	Concentration	0	15	30	60	90	120	balnk
	Absorbance 1	1.796	1.723	1.513	1.397	0.993	0.778	0.684
	absorbance 2	1.741	1.438	1.667	1.305	0.917	0.759
	absorbance - blank	1.112	1.039	0.829	0.713	0.309	0.094
	absorbance - blank	1.057	0.754	0.983	0.621	0.233	0.075
	cell viability 1	100	93.4352518	74.55035971	64.11870504	27.78776978	8.45323741
	cell viability 2	100	71.33396405	92.99905393	58.75118259	22.04351939	7.095553453
