# Supplementary material for: Modulation of PI3K/AKT/mTOR and apoptosis pathway in colon cancer cells by the plant flavonoid fisetin
Source: PeerJ. 2025 Oct 27;13:e20225. doi: 10.7717/peerj.20225 (PMC12574586; doi:10.7717/peerj.20225)
Supplement: Supplemental Information 2 — Fold changes for each gene were calculated using the comparative threshold cycle method (2−ΔΔCt) after normalizing to the values of the GAPDH housekeeping gene and relative control samples [file peerj-13-20225-s002.csv]

Gene	GAPDH			Gene			? CT	average ? CT control	?? CT	Fold Change
BAX 12H	Control	14.34		Control	29.05		14.71	14.52	0.19	0.876605721
	Control	14.33		Control	28.66		14.33		-0.19	1.140763716
	60 mM	12.6		60 mM	25.67		13.07		-1.45	2.732080514
	60mM	12.83		60mM	25.78		12.95		-1.57	2.969047141
	90 mM	13.25		90 mM	26.46		13.21		-1.31	2.4794154
	90 mM	13.19		90 mM	26.75		13.56		-0.96	1.945309895
	120 mM	13.56		120 mM	26.45		12.89		-1.63	3.095129987
	120 mM	13.23		120 mM	26.46		13.23		-1.29	2.445280555
		? CT (control) = Ct control - Ct Reference gene
		? CT (Treated) = Ct treated - Ct Reference gene
		?? CT = ? CT treated - ? CT control
		fold change or relative gene expression = 2^- (?? CT)
Gene	GAPDH			Gene			? CT	average ? CT control	?? CT	Fold Change
BAX 24H	Control	11.95		Control	26.67		14.72	15.04	-0.32	1.248330549
	Control	11.97		Control	27.33		15.36		0.32	0.801069878
	60 mM	13.96		60 mM	26.66		12.7		-2.34	5.063026376
	60mM	14.16		60mM	26.6		12.44		-2.6	6.062866266
	90 mM	13.22		90 mM	25.61		12.39		-2.65	6.276672783
	90 mM	13.19		90 mM	25.38		12.19		-2.85	7.210003701
	120 mM	13.11		120 mM	25.44		12.33		-2.71	6.543216468
	120 mM	13.15		120 mM	25.38		12.23		-2.81	7.012845771
Gene	GAPDH			Gene			? CT	average ? CT control	?? CT	Fold Change
Bcl 2 12H	Control	14.34		Control	21.18		6.84	6.96	-0.12	1.086734863
	Control	14.33		Control	21.41		7.08		0.12	0.920187651
	60 mM	12.6		60 mM	20.8		8.2		1.24	0.423372656
	60mM	12.83		60mM	20.6		7.77		0.81	0.570381858
	90 mM	13.25		90 mM	20.99		7.74		0.78	0.582366793
	90 mM	13.19		90 mM	21.26		8.07		1.11	0.463294031
	120 mM	13.56		120 mM	21.49		7.93		0.97	0.510506063
	120 mM	13.23		120 mM	23.58		10.35		3.39	0.095391201
Gene	GAPDH			Gene			? CT	average ? CT control	?? CT	Fold Change
Bcl 2 24H	Control	11.95		Control	19.67		7.72	7.52	0.2	0.870550563
	Control	11.97		Control	19.29		7.32		-0.2	1.148698355
	60 mM	13.96		60 mM	25.25		11.29		3.77	0.073302184
	60mM	14.16		60mM	25.14		10.98		3.46	0.090873282
	90 mM	13.22		90 mM	24.03		10.81		3.29	0.102237757
	90 mM	13.19		90 mM	24.16		10.97		3.45	0.091505356
	120 mM	13.11		120 mM	25.13		12.02		4.5	0.044194174
	120 mM	13.15		120 mM	24.37		11.22		3.7	0.076946526
Gene	GAPDH			Gene			? CT	average ? CT control	?? CT	Fold Change
AKT 12H	Control	14.34		Control	19.75		5.41	5.15	0.26	0.835087919
	Control	14.33		Control	19.22		4.89		-0.26	1.197478705
	60 mM	12.6		60 mM	18.25		5.65		0.5	0.707106781
	60mM	12.83		60mM	18.54		5.71		0.56	0.678302164
	90 mM	13.25		90 mM	17.78		4.53		-0.62	1.536875181
	90 mM	13.19		90 mM	17.73		4.54		-0.61	1.526259209
	120 mM	13.56		120 mM	18.12		4.56		-0.59	1.505246747
	120 mM	13.23		120 mM	18.37		5.14		-0.01	1.00695555
Gene	GAPDH			Gene			? CT	average ? CT control	?? CT	Fold Change
AKT 24H	Control	11.95		Control	17.02		5.07	5.135	-0.065	1.04608494
	Control	11.97		Control	17.17		5.2		0.065	0.955945318
	60 mM	13.96		60 mM	19.15		5.19		0.055	0.962594443
	60mM	14.16		60mM	19.5		5.34		0.205	0.867538687
	90 mM	13.22		90 mM	18.45		5.23		0.095	0.936272247
	90 mM	13.19		90 mM	18.76		5.57		0.435	0.739693755
	120 mM	13.11		120 mM	18.96		5.85		0.715	0.609205132
	120 mM	13.15		120 mM	18.82		5.67		0.535	0.690158677
Gene	GAPDH			Gene			? CT	average ? CT control	?? CT	Fold Change
mTOR 12H	Control	14.34		Control	20.24		5.9	6.15	-0.25	1.189207115
	Control	14.33		Control	20.73		6.4		0.25	0.840896415
	60 mM	12.6		60 mM	20.45		7.85		1.7	0.307786103
	60mM	12.83		60mM	20.55		7.72		1.57	0.336808394
	90 mM	13.25		90 mM	19.66		6.41		0.26	0.835087919
	90 mM	13.19		90 mM	19.49		6.3		0.15	0.901250463
	120 mM	13.56		120 mM	19.43		5.87		-0.28	1.214194884
	120 mM	13.23		120 mM	20.18		6.95		0.8	0.574349177
Gene	GAPDH			Gene			? CT	average ? CT control	?? CT	Fold Change
mTOR 24H	Control	11.95		Control	17.85		5.9	5.835	0.065	0.955945318
	Control	11.97		Control	17.74		5.77		-0.065	1.04608494
	60 mM	13.96		60 mM	22.34		8.38		2.545	0.171347851
	60mM	14.16		60mM	22.4		8.24		2.405	0.188809073
	90 mM	13.22		90 mM	20.55		7.33		1.495	0.354780839
	90 mM	13.19		90 mM	20.52		7.33		1.495	0.354780839
	120 mM	13.11		120 mM	20.44		7.33		1.495	0.354780839
	120 mM	13.15		120 mM	21.4		8.25		2.415	0.187504874
Gene	GAPDH			Gene			? CT	average ? CT control	?? CT	Fold Change
NF-?B 12H	Control	14.34		Control	21.71		7.37	7.4	-0.03	1.021012126
	Control	14.33		Control	21.76		7.43		0.03	0.979420298
	60 mM	12.6		60 mM	20.91		8.31		0.91	0.532185091
	60mM	12.83		60mM	21.45		8.62		1.22	0.429282718
	90 mM	13.25		90 mM	21.32		8.07		0.67	0.628506687
	90 mM	13.19		90 mM	21.49		8.3		0.9	0.535886731
	120 mM	13.56		120 mM	21.61		8.05		0.65	0.637280314
	120 mM	13.23		120 mM	21.51		8.28		0.88	0.543367431
Gene	GAPDH			Gene			? CT	average ? CT control	?? CT	Fold Change
NF-?B 24H	Control	11.95		Control	18.7		6.75	6.895	-0.145	1.105730653
	Control	11.97		Control	19.01		7.04		0.145	0.904379378
	60 mM	13.96		60 mM	23.11		9.15		2.255	0.209496784
	60mM	14.16		60mM	22.17		8.01		1.115	0.461691155
	90 mM	13.22		90 mM	22.45		9.23		2.335	0.198196034
	90 mM	13.19		90 mM	22.6		9.41		2.515	0.174948233
	120 mM	13.11		120 mM	23.05		9.94		3.045	0.121161227
	120 mM	13.15		120 mM	22.36		9.21		2.315	0.200962748
Gene	GAPDH			Gene			? CT	average ? CT control	?? CT	Fold Change
PI3K 12H	Control	14.34		Control	21.17		6.83	6.715	0.115	0.923382311
	Control	14.33		Control	20.93		6.6		-0.115	1.082975046
	60 mM	12.6		60 mM	22.21		9.61		2.895	0.134436799
	60mM	12.83		60mM	22.27		9.44		2.725	0.151249261
	90 mM	13.25		90 mM	21.64		8.39		1.675	0.31316611
	90 mM	13.19		90 mM	21.34		8.15		1.435	0.369846877
	120 mM	13.56		120 mM	22.02		8.46		1.745	0.298333936
	120 mM	13.23		120 mM	22.19		8.96		2.245	0.210953949
Gene	GAPDH			Gene			? CT	average ? CT control	?? CT	Fold Change
PI3K 24H	Control	11.95		Control	18.61		6.66	7.015	-0.355	1.278985581
	Control	11.97		Control	19.34		7.37		0.355	0.781869643
	60 mM	13.96		60 mM	25.04		11.08		4.065	0.059746582
	60mM	14.16		60mM	24.16		10		2.985	0.126306431
	90 mM	13.22		90 mM	22.52		9.3		2.285	0.205185402
	90 mM	13.19		90 mM	23.07		9.88		2.865	0.137261602
	120 mM	13.11		120 mM	24.05		10.94		3.925	0.065835065
	120 mM	13.15		120 mM	22.69		9.54		2.525	0.173739777
