# Supplementary material for: Modulation of PI3K/AKT/mTOR and apoptosis pathway in colon cancer cells by the plant flavonoid fisetin
Source: PeerJ. 2025 Oct 27;13:e20225. doi: 10.7717/peerj.20225 (PMC12574586; doi:10.7717/peerj.20225)
Supplement: Supplemental Information 3 [file peerj-13-20225-s003.csv]

ITEM TO CHECK	IMPORTANCE	CHECKLIST
EXPERIMENTAL DESIGN
Definition of experimental and control groups	E	yes line 132 and 133
Number within each group	E	yes line 132 and 133
Assay carried out by core lab or investigator's lab?	D	investigator's lab
Acknowledgement of authors' contributions	D
SAMPLE
Description	E	LINE 122
Volume/mass of sample processed	D
Microdissection or macrodissection	E	we have not used this in the study, we just used microscopy to check cell culture
Processing procedure	E	line 129 and 147
If frozen - how and how quickly?	E	not mentioned as we have used cells from cell culture for all experiments
If fixed - with what, how quickly?	E	not applicable
Sample storage conditions and duration (especially for FFPE samples)	E	we have mentioned in the manuscript. But all RNA samples kept in deep freezer while cDNA kept in -20C
NUCLEIC ACID EXTRACTION
Procedure and/or instrumentation	E	LINE 115
Name of kit and details of any modifications	E	line 150
Source of additional reagents used	D
Details of DNase or RNAse treatment	E	line 150	RNeasy plus mini kit (Qiagen®, Germany).
Contamination assessment (DNA or RNA)	E	line 151
Nucleic acid quantification	E	line 151
Instrument and method	E	line 151	Nanodrop ND-1000 spectrophotometer
Purity (A260/A280)	D	determined but not mentined
Yield	D	determined but not mentined
RNA integrity method/instrument	E	not applicable we just used Nanodrop ND-1000 spectrophotometer to check the RNA quantity and quality
RIN/RQI or Cq of 3' and 5' transcripts	E	not applicable to this study
Electrophoresis traces	D	not applicable to this study
Inhibition testing (Cq dilutions, spike or other)	E	not applicable to this study
REVERSE TRANSCRIPTION
Complete reaction conditions	E	line 153	all reactions are according to manufacture protocol SuperScript III First-Strand Synthesis System for RT-PCR Kit (Cat No. 18080-051), (Thermo Fisher Scientific®, USA)
Amount of RNA and reaction volume	E	line 153
Priming oligonucleotide (if using GSP) and concentration	E	line 153
Reverse transcriptase and concentration	E	line 153
Temperature and time	E	line 153
Manufacturer of reagents and catalogue numbers	D
Cqs with and without RT	D*
Storage conditions of cDNA	D
qPCR TARGET INFORMATION
If multiplex, efficiency and LOD of each assay.	E	not applicable to this study. We didi use multiplex PCR or Qpcr
Sequence accession number	E	line 158
Location of amplicon	D	exon
Amplicon length	E	between 300-400bp
In silico specificity screen (BLAST, etc)	E	not mentioned as this is done by company who synthesized the primers. The primers pair met all required parameters
Pseudogenes, retropseudogenes or other homologs?	D
Sequence alignment	D
Secondary structure analysis of amplicon	D
Location of each primer by exon or intron (if applicable)	E	not applicable
What splice variants are targeted?	E	not applicable
qPCR OLIGONUCLEOTIDES
Primer sequences	E	line 127 table inculded
RTPrimerDB Identification Number	D
Probe sequences	D**
Location and identity of any modifications	E	not applicable
Manufacturer of oligonucleotides	D
Purification method	D
qPCR PROTOCOL
Complete reaction conditions	E	line 162
Reaction volume and amount of cDNA/DNA	E	line 159 and 60	all reactions are according to manufacture protocol QuantiTect SYBR Green PCR kit from Qiagen (Life Technologies®, USA)
Primer, (probe), Mg++ and dNTP concentrations	E	line 159 and 60
Polymerase identity and concentration	E	line 159 and 60
Buffer/kit identity and manufacturer	E	line 159 and 60
Exact chemical constitution of the buffer	D
Additives (SYBR Green I, DMSO, etc.)	E	not applicable
Manufacturer of plates/tubes and catalog number	D
Complete thermocycling parameters	E	line 159 and 60	all reactions are according to manufacture protocol QuantiTect SYBR Green PCR kit from Qiagen (Life Technologies®, USA)
Reaction setup (manual/robotic)	D
Manufacturer of qPCR instrument	E	line 161
qPCR VALIDATION
Evidence of optimisation (from gradients)	D
Specificity (gel, sequence, melt, or digest)	E	not mentioned. However, the qPCR system gave successful results which mean the all reactions are working fine
For SYBR Green I, Cq of the NTC	E	not mentioned. However, the qPCR system gave successful results which mean the all reactions are working fine
Standard curves with slope and y-intercept	E	not mentioned. However, we have checked in the qPCR system
PCR efficiency calculated from slope	E	not mentioned. However, we have checked in the qPCR system
Confidence interval for PCR efficiency or standard error	D
r2 of standard curve	E	not applicable as we used relative quantification and not absolute quantification
Linear dynamic range	E	not applicable as we used relative quantification and not absolute quantification
Cq variation at lower limit	E	not applicable as we used relative quantification and not absolute quantification
Confidence intervals throughout range	D
Evidence for limit of detection	E	not applicable
If multiplex, efficiency and LOD of each assay.	E	not applicable. We did not carry out multiplex
DATA ANALYSIS
qPCR analysis program (source, version)	E	line 174	excel and GraphPad Prism line 138
Cq method determination	E	line 175	comparative threshold cycle method( 2-??Ct )
Outlier identification and disposition	E	not applicable as we did have this data
Results of NTCs	E	not applicable we have not done
Justification of number and choice of reference genes	E	line 163
Description of normalisation method	E	line 176
Number and concordance of biological replicates	D
Number and stage (RT or qPCR) of technical replicates	E	line 176
Repeatability (intra-assay variation)	E	line 177
Reproducibility (inter-assay variation, %CV)	D
Power analysis	D
Statistical methods for result significance	E	line 177
Software (source, version)	E	line 174
Cq or raw data submission using RDML	D
Table 1. MIQE checklist for authors, reviewers and editors. All essential information (E) must be submitted with the manuscript. Desirable
information (D) should be submitted if available. If using primers obtained from RTPrimerDB, information on qPCR target, oligonucleotides,
protocols and validation is available from that source.
*: Assessing the absence of DNA using a no RT assay is essential when first extracting RNA. Once the sample has been validated as
RDNA-free, inclusion of a no-RT control is desirable, but no longer essential.
**: Disclosure of the probe sequence is highly desirable and strongly encouraged. However, since not all commercial pre-designed assay
vendors provide this information, it cannot be an essential requirement. Use of such assays is advised against.
